# Supplementary material for: Stability of Dibromo-Dipyrromethene Complexes Coordinated with B, Zn, and Cd in Solutions of Various Acidities
Source: Molecules. 2022 Dec 12;27(24):8815. doi: 10.3390/molecules27248815 (PMC9784619; doi:10.3390/molecules27248815)
Supplement: Supplementary file 1 [file molecules-27-08815-s001.zip]

Archive with 1 entries (1 files):
- molecules-2099270-supplementary.pdf
